# Supplementary material for: Orbital Polarization-Dependent Fragment Twist-Induced Intramolecular Electric-Field-Driven Charge Transfer
Source: Molecules. 2023 Feb 14;28(4):1801. doi: 10.3390/molecules28041801 (PMC9961529; doi:10.3390/molecules28041801)
Supplement: Supplementary file 1 [file molecules-28-01801-s001.zip]

Archive with 1 entries (1 files):
- molecules-2178809-supplementary.pdf
